# Supplementary material for: Clinical Predictors and Prognosis of Myocardial Infarction with Non-Obstructive Coronary Arteries (MINOCA) without ST-Segment Elevation in Older Adults
Source: J Clin Med. 2023 Feb 2;12(3):1181. doi: 10.3390/jcm12031181 (PMC9918164; doi:10.3390/jcm12031181)
Supplement: Supplementary file 1 [file jcm-12-01181-s001.zip]

Archive with 1 entries (1 files):
- jcm-2137204-supplementary.pdf
